# Supplementary material for: Description of the Hamburg Alexander Leukodystrophy Cohort—Insights into Practical Classification and the Care Situation
Source: J Clin Med. 2025 Sep 29;14(19):6918. doi: 10.3390/jcm14196918 (PMC12524457; doi:10.3390/jcm14196918)
Supplement: Supplementary file 1 [file jcm-14-06918-s001.zip]

Archive with 1 entries (1 files):
- jcm-3794250-supplementary.pdf
